# Supplementary material for: TLR4 signalling via Piezo1 engages and enhances the macrophage mediated host response during bacterial infection
Source: Nat Commun. 2021 Jun 10;12:3519. doi: 10.1038/s41467-021-23683-y (PMC8192512; doi:10.1038/s41467-021-23683-y)
Supplement: Supplementary file 4 — Source data [file 41467_2021_23683_MOESM4_ESM.xlsx]

## Sheet: figure 1 f
figure 1 f
	FRET efficiency
BFP/ GFP	0.52377	9.5113	3.01499	11.7464	0.25556	0	7.32134	0.55024	4.40953	7.90942	8.36414	2.07257	1.11946	13.2185	0			Unpaired t test	P Value
BFP-Piezo1/GFP-TLR4	28.7645	31.6539	21.755	21.119	30.2626	13.7518	16.4981	18.738	19.5043	21.1855	7.73833	22.1976	6.51667	4.97802	24.334			BFP-Piezo1/GFP-TLR4 vs. BFP/ GFP	<0.0001
CFP–YFP fusion protein	36.6908	42.694	35.7226	33.5203	44.1238													BFP/ GFP vs. CFP–YFP fusion protein	<0.0001

## Sheet: figure 2 a
figure 2 a
Time(h)	Piezo1fl/fl	Piezo1fl/flLyz2-Cre
0
12		1
12		1
12		1			Log-rank (Mantel-Cox) test	P value
18		1			Piezo1fl/fl vs. Piezo1fl/fl Lyz2-Cre	0.0493
18	1	1
18	1	1
24	1
30	1	1
36		1
42	1	1
48		1
54	1
60
66
72
78	0	0
78	0	0
78	0
78	0
78	0
78	0

## Sheet: figure 2 b
figure 2 b
		Piezo1fl/fl						Piezo1fl/flLyz2-Cre								Multiple t test	P value
spleen	Sham	28	18	6				45	28	12						Piezo1fl/fl sham spleen vs. Piezo1fl/fl Lyz2-Cre sham spleen	0.391303
	CLP	5100000	3200000	2800000	1500000	720000	2200000	71000000	22000000	23000000	6300000	7500000	88000000			Piezo1fl/fl CLP spleen vs. Piezo1fl/fl Lyz2-Cre CLP spleen	0.038348
lung	Sham	32	6	10				24	4	16						Piezo1fl/fl sham lung vs. Piezo1fl/fl Lyz2-Cre sham lung	0.862497
	CLP	990000	810000	480000	1200000	2100000	2800000	45000000	18000000	7300000	18000000	3200000	9100000			Piezo1fl/fl CLP lung vs. Piezo1fl/fl Lyz2-Cre CLP lung	0.040477
liver	Sham	9	18	12				24	8	6						Piezo1fl/fl sham liver vs. Piezo1fl/fl Lyz2-Cre sham liver	0.899926
	CLP	3800000	1500000	2100000	5500000	800000	2800000	42000000	7100000	68000000	25000000	9800000	38000000			Piezo1fl/fl CLP liver vs. Piezo1fl/fl Lyz2-Cre CLP liver	0.0315971
kidney	Sham	15	19	8				23	14	8						Piezo1fl/fl sham kidney vs. Piezo1fl/fl Lyz2-Cre sham kidney	0.960217
	CLP	1800000	1200000	2500000	150000	3000000	820000	28000000	15000000	12000000	78000000	13000000	13000000			Piezo1fl/fl CLP kidney vs. Piezo1fl/fl Lyz2-Cre CLP kidney	0.0112536

## Sheet: figure 2 c
figure 2 c
	5 kPa				35 kPa				Glass							Unpaired t test	P value
0min	82	68	110	80	160	140	110	150	220	260	170	250				5kPa vs. 35kPa	0.0077
																35kPa vs. Glass	0.01
																5kPa vs. Glass	0.0007
	5 kPa				35 kPa				Glass							Unpaired t test	P value
90min	34	32	50	30	25	25	13	27	5	3.3	2.1	12				5kPa vs. 35kPa	0.046
																35kPa vs. Glass	0.0049
																5kPa vs. Glass	0.0009
																Unpaired t test	P value
	5 kPa				35 kPa				Glass							5kPa vs. 35kPa	0.0276
120min	27	18	33	23	18	16	7	14	2.5	1.3	1.5	4.2				35kPa vs. Glass	0.0038
																5kPa vs. Glass	0.0004

## Sheet: figure 2 d
figure 2 d
0min	Piezo1fl/fl				Piezo1fl/flLyz2-Cre											Multiple t test	P value
5 kPa	82	68	110	80	66	70	100	72								Piezo1fl/fl 5kPa vs. Piezo1fl/fl Lyz2-Cre 5kPa	0.523198
35 kPa	160	140	110	150	110	95	84	100								Piezo1fl/fl 35kPa vs. Piezo1fl/fl Lyz2-Cre 35kPa	0.01223
Glass	220	260	170	250	150	200	110	160								Piezo1fl/fl Glass vs. Piezo1fl/fl Lyz2-Cre Glass	0.043138
90min	Piezo1fl/fl				Piezo1fl/flLyz2-Cre
5 kPa	34	32	50	30	43	38	45	34								Multiple t test	P value
35 kPa	25	25	13	27	40	42	29	48								Piezo1fl/fl 5kPa vs. Piezo1fl/fl Lyz2-Cre 5kPa	0.526279
Glass	5	3.3	2.1	12	22	38	13	24								Piezo1fl/fl 35kPa vs. Piezo1fl/fl Lyz2-Cre 35kPa	0.014778
																Piezo1fl/fl Glass vs. Piezo1fl/fl Lyz2-Cre Glass	0.016086
120min	Piezo1fl/fl				Piezo1fl/flLyz2-Cre
5 kPa	27	18	33	23	28	29	34	30
35 kPa	18	16	7	14	33	30	19	29								Multiple t test	P value
Glass	2.5	1.3	1.5	4.2	10	14	4.1	9								Piezo1fl/fl 5kPa vs. Piezo1fl/fl Lyz2-Cre 5kPa	0.195625
																Piezo1fl/fl 35kPa vs. Piezo1fl/fl Lyz2-Cre 35kPa	0.0111
																Piezo1fl/fl Glass vs. Piezo1fl/fl Lyz2-Cre Glass	0.018053

## Sheet: figure 2 f
figure 2 f
	0min															Multiple t test	P value
Piezo1fl/fl	390	370	340	280	340											Piezo1fl/fl vs. Piezo1fl/fl Lyz2-Cre	0.0322495
Piezo1fl/flLyz2-Cre	320	310	270	260	210											Piezo1fl/fl vs. Piezo1fl/fl +Yoda1	0.0402232
Piezo1fl/fl+Yoda1	350	440	430	390	410											Piezo1fl/fl Lyz2-Cre vs. Piezo1fl/fl Lyz2-Cre+Yoda1	0.817927
Piezo1fl/flLyz2-Cre+Yoda1	280	340	270	260	250
	90min															Multiple t test	P value
Piezo1fl/fl	17	9	6.4	12	7.9											Piezo1fl/fl vs. Piezo1fl/fl Lyz2-Cre	0.0181353
Piezo1fl/flLyz2-Cre	45	23	24	13	30											Piezo1fl/fl vs. Piezo1fl/fl +Yoda1	0.0365975
Piezo1fl/fl+Yoda1	4.9	7.9	6.4	3.4	4.1											Piezo1fl/fl Lyz2-Cre vs. Piezo1fl/fl Lyz2-Cre+Yoda1	0.932724
Piezo1fl/flLyz2-Cre+Yoda1	31	55	23	19	11
	120min															Multiple t test	P value
Piezo1fl/fl	9	5.2	2.8	5.1	4.9											Piezo1fl/fl vs. Piezo1fl/fl Lyz2-Cre	0.0425795
Piezo1fl/flLyz2-Cre	28	10	13	9	11											Piezo1fl/fl vs. Piezo1fl/fl +Yoda1	0.019562
Piezo1fl/fl+Yoda1	2.9	3.2	2.1	0.9	2.2											Piezo1fl/fl Lyz2-Cre vs. Piezo1fl/fl Lyz2-Cre+Yoda1	0.404723
Piezo1fl/flLyz2-Cre+Yoda1	9	21	10	7	4

## Sheet: figure 3 b
figure 3 b
Control	3.93	8.23	3.46	2.94	3.88	1.5	6.29	8.14	2.4	1.84	3.22	2.2	2.29	1.92	2.52	1.89	0.74	1.18	0.66	0.96	3.85	5.49	2.54	0.72	1.37	2.53	2.49	2.87	2.61	2.21	1.79	3.14	2.4	2.18	2.34	3.44	0.82	1.67	3.61	3.7	0.92	2.18	1.05	0.99	0.89	1.21	0.73	1.36	1
Yoda1	9.42	3.14	2.35	1.03	2.49	1.31	0.87	2.71	5.59	3.97	3.79	2.14	10.8	6.33	10.4	2.85	2.46	2.92	1.76	2.74	6.66	1.77	2.71	5.47	3.63	2.92	3.03	4.12	5.05	3.44	9.24	6.64	7.12	1.7	2.28	8.48	2.94	2.35	2.82	2.2	2.48	2.92	5.92	2.93	2.79	1.06	0.88	0.98	1.34
CytD	0.75	0.5	1	1.33	0.5	0.47	0.54	0.73	0.91	0.66	1.63	2.26	2.24	3.14	1.49	0.74	0.74	1.69	3.93	2.93	2.93	0.61	0.78	1.03	0.98	0.88	1.11	1.38	1.47	1.61	1.99	2.01	1.27	0.92	1.91	1.18	2.26	1.89	1.78	1.69	1.2	1.28	1.09	1.01	0.85	0.83	1.05	0.97	1.32
CytD + Yoda1	2.08	1.82	1.62	1.93	2	1.68	0.79	1.09	1.6	1.47	1.01	1.19	0.85	1.04	1.5	1.38	1.48	0.59	2.67	1.31	1.46	2.03	2.11	4.14	1.26	1.57	1.76	2.07	2.19	1.03	1.54	1.62	1.52	1.95	1.76	2.11	3.39	2.24	1.43	1.91	2.17	2.06	2.74	2.9	2.69	2.79	3.44	3.07	4.98
2way ANOVA	Adjusted P Value
Control vs. CytD	0.0656
Control vs. Yoda1	<0.0001
CytD vs. CytD+Yoda1	0.6267
[truncated: 61 more columns]

## Sheet: figure 3 d
figure 3 d	Piezo1fl/fl
Control	1.83	3.24	1.08	1.06	0.46	3.73	2.54	3.35	2.78	1.48	1.41	0.97	1.83	1.72	1.24	1.15	1.24	1.33	1.5	2.49	1.41	3.4	4.85	1.33	1.04	2.72	0.83	1.49	3.19	4.97	3.05	2.33	3.41	2.1	1.75	2.13	1.89	1.92	0.96	0.8	4.4	4.45	1.09	3.54	6.16	2.75	5.31	2.51	0.89
Yoda1	1.91	3.92	5.42	3.41	3.42	4.88	12	3.91	3.57	10.4	8.3	15.7	2.36	7.05	13.8	24.5	16.3	2.82	1.03	1.29	1.54	3.06	2.54	2.2	9.92	2.98	4.82	4.33	6.96	11.6	12.3	10.3	13.2	11.7	5.84	4.87	1.71	2.08	4.14	1.22	2.67	1.62	1.22	0.8	1.46	1.71	1.09	1.33	1.17
LPS	8.21	2.14	1.91	3.2	1.92	2.58	2.56	4.57	6.72	7.77	10.4	2.7	2.05	14.2	16.3	9.31	1.55	2.6	2.83	1.93	1.23	4.1	4.61	6.43	4.35	3.32	3.9	4	10.9	1.27	8.09	4.07	3.03	3.72	3.87	8.92	10	2.5	3.42	3.53	1.27	6.09	11.6	12.5	2.61	12.9	7.27	5.7	10.2
E. coli	4	1.49	17.4	2.2	5.21	2.4	4.66	4.13	5.12	3.82	6.97	2.78	2.75	8.96	3.34	5.71	11.3	8.09	8.5	12.6	1.82	2.07	3.77	1.11	1.26	4.73	2.61	8.67	1.1	1.04	2.04	1.41	2.95	0.89	4.07	3.38	4.12	6.5	3.71	3.81	3.57	5.53	3.81	6.98	0.61	0.59	1.07	5.37	4.96
2way ANOVA	Adjusted P Value
Control:Piezo1fl/fl vs. Control:Piezo1fl/flLyz2-Cre	0.9962
Yoda1:Piezo1fl/fl vs. Yoda1:Piezo1fl/flLyz2-Cre	<0.0001
LPS:Piezo1fl/fl vs. LPS:Piezo1fl/flLyz2-Cre	<0.0001
E. coli:Piezo1fl/fl vs. E. coli:Piezo1fl/flLyz2-Cre	0.0048
[truncated: 153 more columns]

## Sheet: figure 3 f
figure 3 f
Piezo1f/f								Piezo1f/f Lyz2-Cre								Piezo1f/f +Yoda1								Piezo1f/f Lyz2-Cre +Yoda1
0.555237	0.408716	0.589254	0.619971	0.382474	0.478581	0.546205	0.749885	0.106823	0.398706	0.112279	0.266397	0.273811	0.162572	0.111885	0.442188	0.761869	0.588215	0.742571	0.690956	0.970224	0.644934	0.834792	0.860291	0.374403	0.520285	0.398855	0.072237	0.362819	0.253636	0.408906	0.607101
2way ANOVA	Adjusted P Value
DMSO:Piezo1fl/fl vs. DMSO:Piezo1fl/fl Lyz2-Cre	0.0005
DMSO:Piezo1fl/fl vs. Yoda1:Piezo1fl/fl	0.0148
Yoda1:Piezo1fl/fl vs. Yoda1:Piezo1fl/fl Lyz2-Cre	<0.0001
DMSO:Piezo1fl/fl Lyz2-Cre vs. Yoda1:Piezo1fl/fl Lyz2-Cre	0.1865

## Sheet: figure 3 i
figure 3 i
	0min												Multiple t test	P value
DMSO	300	290	360	280	220								DMSO vs. CytD	0.00177233
Yoda1	390	330	380	350	320								DMSO vs. Yoda1	0.0403417
CytD	180	74	150	160	190								CytD vs. CytD+Yoda1	0.436123
CytD+Yoda1	170	190	200	150	140
	90min												Multiple t test	P value
DMSO	9	10	20	9	6								DMSO vs. CytD	0.00759827
Yoda1	8.4	4.4	4.5	3.8	2.5								DMSO vs. Yoda1	0.0469323
CytD	35	12	31	41	45								CytD vs. CytD+Yoda1	0.4382
CytD+Yoda1	15	22	37	25	36
	120min												Multiple t test	P value
DMSO	5.1	6.2	10	5.5	4.1								DMSO vs. CytD	0.00741295
Yoda1	5.8	2.1	3	2.4	1.4								DMSO vs. Yoda1	0.0337806
CytD	22	8	19	31	33								CytD vs. CytD+Yoda1	0.565057
CytD+Yoda1	5	15	28	17	29

[truncated: 30 more sheets: figure 4 a, figure 4 b , figure 4 d, figure 4 f, figure 4 h, figure 4 j, figure 5 c, figure 5 d, figure 5 e, figure 5 f, figure 5 g, figure 5 i, figure 6 b, figure 6 c, figure 6 d, figure 6 e, figure 6 f, figure 6 g, figure 6 h, figure 6 i …]
